# Supplementary material for: B-to-A transition in target DNA during retroviral integration
Source: Nucleic Acids Res. 2022 Aug 10;50(15):8898–918. doi: 10.1093/nar/gkac644 (PMC9410886; doi:10.1093/nar/gkac644)
Supplement: gkac644_Supplemental_Files [file gkac644_supplemental_files.zip]

Archive with 3 entries (3 files):
- gkac644_Supplementary_Data.pdf
- Supplementary Table S2.xlsx
- Supplementary Table S3.xlsx
