# Supplementary material for: B-to-A transition in target DNA during retroviral integration
Source: Nucleic Acids Res. 2022 Aug 10;50(15):8898–918. doi: 10.1093/nar/gkac644 (PMC9410886; doi:10.1093/nar/gkac644)
Supplement: gkac644_Supplemental_Files [file gkac644_supplemental_files.zip › Supplementary Table S2.xlsx]

## Sheet: LM-PCR primers
Oligo name	Sequence (5'-3')	Usage
AE6905	CGTCTCCGCTCGTCACTTAT	First round LTR primer
AE6389	TACGATAACGGCGTGTC-NH2	Linker 4 Top Strand
AE6390	CAGCTAGATCGTTAAGAGTCACGACACGCCGTTATCG	Linker 4 Bottom Strand
AE6391	CAAGCAGAAGACGGCATACGAGATCGGTCTCGGCATTCCTGCTGAACCGCTCTTCCGATCTCAGCTAGATCGTTAAGAGTCAC	Linker 4 Primer
AE6401	TACGGTGAGCGCATATC-NH2	Linker 8 Top Strand
AE6402	CAACTTGCGTGCAATTAACGAGGATATGCGCTCACCG	Linker 8 Bottom Strand
AE6403	CAAGCAGAAGACGGCATACGAGATCGGTCTCGGCATTCCTGCTGAACCGCTCTTCCGATCTCAACTTGCGTGCAATTAACGAG	Linker 8 Primer
AE8058	AATGATACGGCGACCACCGAGATCTACACTCTTTCCCTACACGACGCTCTTCCGATCTGTCCGCCACTTATCCTTCACTTTCCAGAGG	Second round LTR primer
AE8059	AATGATACGGCGACCACCGAGATCTACACTCTTTCCCTACACGACGCTCTTCCGATCTGTGAAACACTTATCCTTCACTTTCCAGAGG	Second round LTR primer
AE8060	AATGATACGGCGACCACCGAGATCTACACTCTTTCCCTACACGACGCTCTTCCGATCTATCACGCACTTATCCTTCACTTTCCAGAGG	Second round LTR primer
AE8061	AATGATACGGCGACCACCGAGATCTACACTCTTTCCCTACACGACGCTCTTCCGATCTTTAGGCCACTTATCCTTCACTTTCCAGAGG	Second round LTR primer
AE8062	AATGATACGGCGACCACCGAGATCTACACTCTTTCCCTACACGACGCTCTTCCGATCTACTTGACACTTATCCTTCACTTTCCAGAGG	Second round LTR primer
AE8063	AATGATACGGCGACCACCGAGATCTACACTCTTTCCCTACACGACGCTCTTCCGATCTGATCAGCACTTATCCTTCACTTTCCAGAGG	Second round LTR primer
AE8064	AATGATACGGCGACCACCGAGATCTACACTCTTTCCCTACACGACGCTCTTCCGATCTTAGCTTCACTTATCCTTCACTTTCCAGAGG	Second round LTR primer
Second round LTR and linker-specific primers contain sequences for cluster formation for Illumina sequencing (green) and Read1/2 sequencing primer binding sites (blue)
Red, unique barcode sequences
