# Supplementary material for: B-to-A transition in target DNA during retroviral integration
Source: Nucleic Acids Res. 2022 Aug 10;50(15):8898–918. doi: 10.1093/nar/gkac644 (PMC9410886; doi:10.1093/nar/gkac644)
Supplement: gkac644_Supplemental_Files [file gkac644_supplemental_files.zip › Supplementary Table S3.xlsx]

## Sheet: Supplementary Table S3
Supplementary Table S3. Statistical analyses of integration site distributions in the human genome*
p values: percentage of integrations in genes								p values: percentage of integrations +/- 2.5 kb of TSS								p values: percentage of integrations +/- 2.5 kb of LAD								p values: percentage of integrations in SPADs								p values: average number of genes/integrtion (+/- 500 kb of integration site)
	MMTV								MMTV								MMTV								MMTV								MMTV
Virus	WT	P125D	P125T	Y149G	D223A	D223R		Virus	WT	P125D	P125T	Y149G	D223A	D223R		Virus	WT	P125D	P125T	Y149G	D223A	D223R		Virus	WT	P125D	P125T	Y149G	D223A	D223R		Virus	WT	P125D	P125T	Y149G	D223A	D223R
WT								WT								WT								WT								WT
P125D	0.0146536							P125D	0.289277							P125D	0.0247077							P125D	0.189879							P125D	2.05 x 10-6
P125T	0.00303806	0.854682						P125T	0.358111	0.844697						P125T	0.079208	0.425103						P125T	0.170889	0.808724						P125T	1.36 x 10-10	0.934754
Y149G	0.481661	0.153483	0.137924					Y149G	0.637793	0.668639	0.762437					Y149G	0.0172156	0.924009	0.452989					Y149G	0.181838	0.929863	0.882886					Y149G	6.36 x 10-4	0.148297	0.0805328
D223A	0.0171821	0.314456	0.299565	0.447404				D223A	0.421097	0.587033	0.708944	1				D223A	0.0197779	0.397285	0.987505	0.416163				D223A	0.970523	0.237406	0.236386	0.212884				D223A	7.67 x 10-11	0.356203	0.204275	0.415633
D223R	0.00108507	0.769297	0.563617	0.0571649	0.113054			D223R	0.412474	0.833479	1	0.843274	0.789573			D223R	0.0192473	0.887158	0.495629	0.947574	0.454887			D223R	0.0446419	0.721297	0.460724	0.622346	0.0630937			D223R	2.61 x 10-6	0.560207	0.452296	0.350431	0.762693
RIC	4.11 x 10-8	0.938075	0.841738	0.0469414	0.0645919	0.581094		RIC	0.112014	0.0718804	0.0394226	0.186195	0.0319364	0.0878024		RIC	1.09 x 10-9	0.695089	0.0713363	0.554239	0.0164445	0.487973		RIC	0.223703	0.427612	0.497858	0.416304	0.373908	0.136637		RIC	1.37 x 10-10	0.0263559	0.00213712	0.689607	0.0420621	0.089193
*pairwise comparisons by Fisher's exact test or Wilcoxon rank sum test; p values < 0.01 are indicated in red type
